# Supplementary material for: Parentage Analysis in a Green Sea Turtle (Chelonia mydas) Population From French Polynesia Reveals a Tendency for Inbreeding and Unexpected Plasticity in Reproductive Behaviour
Source: Ecol Evol. 2025 Jul 16;15(7):e70855. doi: 10.1002/ece3.70855 (PMC12264388; doi:10.1002/ece3.70855)
Supplement: Supplementary file 1 — Data S1. [file ECE3-15-e70855-s001.xlsx]

## Sheet: Titre
						Supplemental Information for:
Parentage analysis in a green sea turtles (Chelonia mydas) population from French Polynesia reveals a tendency for inbreeding and unexpected plasticity in the reproductive behaviours
						Violaine Dolfo, Cécile Gaspar, Miri Tatarata, Emilie Boissin, Serge Planes
	> Supplementary data S1. Number of genotyped sample per nest from a population of green sea turtles in Tetiaroa, French Polynesia, sampled between 2014 and 2021.
	> Supplementary data S3. Number of parents and relatedness levels for different probability thresholds applied on loci of reconstructed parent genotypes.
	> Supplementary data S5. Genotyped dams and reconstructed sires for the 420 hatchlings retained in the analyses, from a population of green sea turtles in Tetiaroa, French Polynesia, sampled between 2014 and 2021.
	> Supplementary data S7. Genotyped dams and reconstructed sires for each nest sampled on Tetiaroa atoll, French Polynesia, and associated number of offspring, including succesful hatchlings and dead embryos.

## Sheet: S1
Supplementary data S1. Number of genotyped sample per nest from a population of green sea turtles in Tetiaroa, French Polynesia, sampled between 2010 and 2021. Nests in bold and number of genotyped samples in brakets correspond to those retained after applying the filtering probability thresholds of parentage analyses.
		Nest	Number of genotyped samples
		1415_ONE13	9 (8)
		1516_ONE21	70 (27)
		2021_HORO182	7 (6)
		1920_HORO134	5 (2)
		1819_TIA43	4 (3)
		2021_HONU5'	4 (3)
		1617_ONE34	4 (1)
		1920_TIA4	4 (1)
		1617_ONE15	3 (2)
		1718_HORO148	3 (2)
		1718_HORO236	3 (2)
		1920_ONE14	3 (2)
		2021_ONE44	3 (2)
		2021_ONE46	3 (2)
		2021_ONE97	3 (2)
		1617_ONE26	3 (1)
		1617_ORO113	3 (1)
		1415_ONE2	20 (17)
		1415_ONE16	2 (1)
		1617_ONE72	2 (1)
		1617_TIA114	2 (1)
		1617_TIA176	2 (1)
		1819_HONU20	2 (1)
		1920_ORO65	2 (1)
		1920_TIA152	2 (1)
		2021_ONE4	2 (1)
		1415_ORO83	14 (9)
		1415_ONE8	13 (12)
		1415_ONE15	10 (7)
		1415_ORO38	83
		1920_ONE33	70
		1920_ONE27	43
		1920_ONE26	31
		1920_ONE22	30
		1516_ONE20	29
		1516_ONE30	26
		1920_ONE31	23
		2021_ONE17	20
		1415_ORO84	15
		1415_ONE14	9
		1516_ONE40	9
		1516_REI2	8
		1920_REI24	8
		1415_ONE9	7
		1516_ONE37	7
		1920_ONE21	7
		2021_ONE3	7
		1415_HON3	6
		1415_ONE17	6
		1415_ONE6	6
		1516_ONE36BIS	6
		1516_ONE6	6
		1516_ORO11	6
		1617_ONE104	6
		1920_HORO165	5
		1920_REI23	5
		1920_TIA145	5
		1920_TIA235	5
		1112_TIA107	4
		1314_ORO15	4
		1314_TIA1	4
		1415_ORO150	4
		1415_TIA109	4
		1516_ONE34	4
		1516_TIA5	4
		1617_ONE109	4
		1617_ONE12	4
		1617_TIA206	4
		1718_RIM8	4
		1718_TIA399	4
		1819_TIA18	4
		1920_HORO155	4
		1920_REI12	4
		1920_REI14	4
		2021_HORO120	4
		2021_HORO129	4
		2021_TIA9	4
		1011_TIA28	3
		1011_TIA31	3
		1112_TIA111	3
		1112_TIA120	3
		1112_TIA167	3
		1314_TIA35	3
		1415_ORO101	3
		1415_ORO12	3
		1415_ORO123	3
		1415_ORO132	3
		1415_ORO139	3
		1415_ORO148	3
		1415_TIA108	3
		1516_ORO6	3
		1516_TIA15	3
		1617_HON10	3
		1617_HON4	3
		1617_ONE10	3
		1617_ONE112	3
		1617_ONE14	3
		1617_ONE2	3
		1617_ONE24	3
		1617_ONE28	3
		1617_ONE29	3
		1617_ONE3	3
		1617_ONE31	3
		1617_ONE4	3
		1617_ONE7	3
		1617_ONE8	3
		1617_RIM11	3
		1617_TIA46	3
		1617_TIA72	3
		1718_HORO281	3
		1718_ONE197	3
		1718_ONE73A)	3
		1718_TIA474	3
		1819_HORO50	3
		1819_RIM2	3
		1819_TIA25	3
		1819_TIA49	3
		1819_TIA53	3
		1819_TR4	3
		1920_HORO149	3
		1920_HORO27	3
		1920_REI6	3
		1920_TIA14	3
		1920_TIA163	3
		1920_TIA166	3
		1920_TIA53	3
		1920_TIA94	3
		2021_HONU8	3
		2021_HORO108	3
		2021_HORO128	3
		2021_HORO227	3
		2021_ONE125	3
		2021_ONE140	3
		2021_ONE16	3
		2021_ONE83	3
		2021_RIM 1'	3
		1011_ORO14	2
		1011_ORO20	2
		1011_ORO33	2
		1011_REI26	2
		1112_ORO15	2
		1112_TIA103	2
		1112_TIA89	2
		1314_TIA15	2
		1516_TIA54	2
		1617_HON21	2
		1617_ONE116	2
		1617_ONE30	2
		1617_ONE32	2
		1617_ONE37	2
		1617_ONE5	2
		1617_ONE61	2
		1617_ONE97	2
		1617_ORO130	2
		1617_ORO136	2
		1617_ORO70	2
		1617_ORO81	2
		1617_TIA148	2
		1617_TIA157	2
		1617_TIA158	2
		1617_TIA179	2
		1617_TIA204	2
		1617_TIA205	2
		1617_TIA207	2
		1617_TIA209	2
		1718_HORO168	2
		1718_HORO214	2
		1718_ONE135	2
		1718_ONE165	2
		1718_ONE173	2
		1718_ONE176	2
		1718_ONE2	2
		1718_ONE204	2
		1718_ONE207	2
		1718_TIA144	2
		1718_TIA164	2
		1718_TIA235	2
		1718_TIA26	2
		1718_TIA3	2
		1718_TIA324	2
		1718_TIA438	2
		1718_TIA447	2
		1718_TIA455	2
		1718_TIA488	2
		1718_TIA548	2
		1718_TIA557	2
		1718_TIA572	2
		1718_TIA576	2
		1718_TIA585	2
		1718_TIA590	2
		1718_TIA601	2
		1718_TIA608	2
		1718_TIA609	2
		1718_TIA645	2
		1718_TIA659	2
		1718_TIA662	2
		1718_TIA667	2
		1718_TIA70	2
		1819_HONU19	2
		1819_HONU28	2
		1819_HORO32	2
		1819_HORO33	2
		1819_HORO46	2
		1819_ONE18	2
		1819_TIA30	2
		1819_TIA56	2
		1819_TIA57	2
		1920_HONU4	2
		1920_HONU9	2
		1920_HORO123	2
		1920_HORO137	2
		1920_HORO138	2
		1920_HORO146	2
		1920_HORO163	2
		1920_HORO6	2
		1920_HORO74	2
		1920_HORO90	2
		1920_REI7	2
		1920_TIA129	2
		1920_TIA130	2
		1920_TIA182	2
		1920_TIA23	2
		1920_TIA44	2
		1920_TIA55	2
		1920_TIA66	2
		2021_HONU12	2
		2021_HORO127	2
		2021_HORO138	2
		2021_HORO18	2
		2021_HORO238	2
		2021_HORO38	2
		2021_ONE114	2
		2021_ONE120	2
		2021_ONE121	2
		2021_ONE143	2
		2021_ONE151	2
		2021_ONE52	2
		2021_ONE95	2
		2021_REIONO6	2
		2021_TIA13	2
		2021_TIA47	2
		0910_ORO100	1
		1011_HON18	1
		1011_ONE23	1
		1011_ONE37	1
		1011_ORO10	1
		1011_ORO21	1
		1011_ORO35	1
		1011_ORO37	1
		1011_ORO45	1
		1011_REI3	1
		1011_TIA17	1
		1011_TIA19BIS	1
		1011_TIA22	1
		1011_TIA52	1
		1011_TIA89	1
		1112_ONE87	1
		1112_ORO40	1
		1112_ORO42	1
		1112_REI9	1
		1112_TIA33	1
		1112_TIA70	1
		1112_TIA73	1
		1112_TIA82	1
		1112_TIA83	1
		1112_TIA96	1
		1112_TIA99	1
		1415_ORO124	1
		1415_ORO140	1
		1415_TIA60	1
		1516_ONE32	1
		1516_ONE36	1
		1516_ONE42	1
		1516_ORO58	1
		1516_TIA4	1
		1516_TIA79	1
		1617_HON17	1
		1617_HON19	1
		1617_HON39	1
		1617_ONE106	1
		1617_ONE115	1
		1617_ONE117	1
		1617_ONE43	1
		1617_ONE55	1
		1617_ONE56	1
		1617_ONE57	1
		1617_ONE73	1
		1617_ONE91	1
		1617_ORO112	1
		1617_ORO118	1
		1617_ORO122	1
		1617_ORO124	1
		1617_ORO127	1
		1617_ORO133	1
		1617_ORO134	1
		1617_ORO144	1
		1617_ORO43	1
		1617_TIA108	1
		1617_TIA122	1
		1617_TIA125	1
		1617_TIA133	1
		1617_TIA14	1
		1617_TIA141	1
		1617_TIA151	1
		1617_TIA159	1
		1617_TIA184	1
		1617_TIA186	1
		1617_TIA189	1
		1617_TIA192	1
		1617_TIA194	1
		1617_TIA195	1
		1617_TIA196	1
		1617_TIA201	1
		1617_TIA208	1
		1617_TIA213	1
		1617_TIA230	1
		1617_TIA231	1
		1617_TIA253	1
		1617_TIA56	1
		1617_TIA61	1
		1617_TIA83	1
		1718_AIE2	1
		1718_HONU11	1
		1718_HONU2	1
		1718_HONU28	1
		1718_HONU29	1
		1718_HORO213	1
		1718_HORO228	1
		1718_HORO245	1
		1718_HORO246	1
		1718_HORO250	1
		1718_HORO255	1
		1718_HORO262	1
		1718_HORO263	1
		1718_HORO287	1
		1718_HORO306	1
		1718_HORO86	1
		1718_HORO97	1
		1718_ONE104	1
		1718_ONE106	1
		1718_ONE109	1
		1718_ONE113	1
		1718_ONE115	1
		1718_ONE126	1
		1718_ONE140	1
		1718_ONE150	1
		1718_ONE153	1
		1718_ONE163	1
		1718_ONE167	1
		1718_ONE172	1
		1718_ONE182	1
		1718_ONE185	1
		1718_ONE32	1
		1718_ONE36	1
		1718_ONE5	1
		1718_ONE52	1
		1718_ONE57	1
		1718_ONE70	1
		1718_ONE73	1
		1718_ONE88	1
		1718_ONE90	1
		1718_ORO119	1
		1718_ORO122	1
		1718_ORO13	1
		1718_ORO144	1
		1718_RIM10	1
		1718_TIA104	1
		1718_TIA132	1
		1718_TIA149	1
		1718_TIA150	1
		1718_TIA161	1
		1718_TIA181	1
		1718_TIA192	1
		1718_TIA223	1
		1718_TIA224	1
		1718_TIA24	1
		1718_TIA247	1
		1718_TIA25	1
		1718_TIA266	1
		1718_TIA277	1
		1718_TIA287	1
		1718_TIA29	1
		1718_TIA292	1
		1718_TIA31	1
		1718_TIA310	1
		1718_TIA320	1
		1718_TIA340	1
		1718_TIA343	1
		1718_TIA348	1
		1718_TIA365	1
		1718_TIA373	1
		1718_TIA385	1
		1718_TIA391	1
		1718_TIA395	1
		1718_TIA415	1
		1718_TIA434	1
		1718_TIA449	1
		1718_TIA458	1
		1718_TIA460	1
		1718_TIA462	1
		1718_TIA465	1
		1718_TIA467	1
		1718_TIA470	1
		1718_TIA476	1
		1718_TIA490	1
		1718_TIA499	1
		1718_TIA5	1
		1718_TIA505	1
		1718_TIA509	1
		1718_TIA522	1
		1718_TIA525	1
		1718_TIA527	1
		1718_TIA531	1
		1718_TIA540	1
		1718_TIA545	1
		1718_TIA550	1
		1718_TIA551	1
		1718_TIA565	1
		1718_TIA567	1
		1718_TIA578	1
		1718_TIA605	1
		1718_TIA607	1
		1718_TIA611	1
		1718_TIA622	1
		1718_TIA623	1
		1718_TIA625	1
		1718_TIA63	1
		1718_TIA631	1
		1718_TIA641	1
		1718_TIA646	1
		1718_TIA650	1
		1718_TIA668	1
		1718_TIA79	1
		1718_TIA82	1
		1718_TIANR10	1
		1819_HONU26	1
		1819_HORO45	1
		1819_HORO56	1
		1819_HORO59	1
		1819_TIA14	1
		1819_TIA38	1
		1819_TIA39	1
		1819_TIA42	1
		1819_TIA44	1
		1819_TIA48	1
		1819_TIA52	1
		1819_TIA54	1
		1819_TR5	1
		1920_HONU10	1
		1920_HONU19	1
		1920_HONU2	1
		1920_HORO1151	1
		1920_HORO133	1
		1920_HORO16	1
		1920_HORO29	1
		1920_HORO36	1
		1920_HORO42	1
		1920_HORO5	1
		1920_HORO54	1
		1920_HORO79	1
		1920_ONE1	1
		1920_ONE12	1
		1920_ONE15	1
		1920_ONE18	1
		1920_REI16	1
		1920_RIM1	1
		1920_TIA101	1
		1920_TIA108	1
		1920_TIA11	1
		1920_TIA112	1
		1920_TIA115	1
		1920_TIA133	1
		1920_TIA135	1
		1920_TIA174	1
		1920_TIA18	1
		1920_TIA183	1
		1920_TIA184	1
		1920_TIA191	1
		1920_TIA196	1
		1920_TIA197	1
		1920_TIA20	1
		1920_TIA214	1
		1920_TIA215	1
		1920_TIA220	1
		1920_TIA246	1
		1920_TIA37	1
		1920_TIA50	1
		1920_TIA51	1
		1920_TIA63	1
		1920_TIA65	1
		1920_TIA68	1
		1920_TIA69	1
		1920_TIA70	1
		1920_TIA73	1
		1920_TR10	1
		1920_TR4	1
		1920_TR5	1
		1920_TR6	1
		1920_TR9	1
		2021_HONU11	1
		2021_HORO 60	1
		2021_HORO110	1
		2021_HORO137	1
		2021_HORO140	1
		2021_HORO145	1
		2021_HORO151	1
		2021_HORO154	1
		2021_HORO175	1
		2021_HORO190	1
		2021_HORO194	1
		2021_HORO212	1
		2021_HORO216	1
		2021_HORO225	1
		2021_HORO39	1
		2021_HORO58	1
		2021_HORO63	1
		2021_HORO72	1
		2021_HORO73	1
		2021_HORO8	1
		2021_ONE1	1
		2021_ONE103	1
		2021_ONE104	1
		2021_ONE105	1
		2021_ONE106	1
		2021_ONE116	1
		2021_ONE127	1
		2021_ONE129	1
		2021_ONE135	1
		2021_ONE138	1
		2021_ONE22	1
		2021_ONE29	1
		2021_ONE35	1
		2021_ONE62	1
		2021_ONE70	1
		2021_ONE75	1
		2021_ONE79	1
		2021_ONE91	1
		2021_ONE94	1
		2021_REIONO10	1
		2021_TIA103	1
		2021_TIA12	1
		2021_TIA120	1
		2021_TIA2	1
		2021_TIA25	1
		2021_TIA34	1
		2021_TIA43	1
		2021_TIA71	1
		2021_TIA74	1

## Sheet: S3
Supplementary data S3. Number of parents and relatedness levels for different probability thresholds applied on loci of reconstructed parent genotypes. Probability of 0.8 was chosen as a cut-off for the rest of the analyses. nb: number of; r: relatedness, Qu.: quartile, % r > 0.5: percentage of couples with a relatedness higher than 0.5 in the groups of observed and potential couples.
					r potential couples			r observed couples			% r > 0.5		% 0.25 < r < 0.5		r females nesting in consecutive seasons			r multiple mating for males			r multipaternity
probability thresholds for locus of reconstructed parent genotypes	nb females	nb males	multipaternity rate	OSR	mean r	1st Qu.	3rd Qu.	mean r	1st Qu.	3rd Qu.	observed	potential	observed	potential	mean r	1st Qu.	3rd Qu.	mean r	1st Qu.	3rd Qu.	mean r	1st Qu.	3rd Qu.
0	197	259	0.3	1.31	-0.09863	-0.202	0.001	0.09947	-0.05605	0.20112	0.0520231	0.000483379	0.141618	0.0111797	0.03865	-0.12005	0.162	0.04059	-0.0824	0.143	0.06076	-0.07078	0.1736
0.4	191	251	0.3	1.31414	-0.1067	-0.2126	-0.0001	0.09624	-0.05462	0.19778	0.056213	0.000491718	0.133136	0.0125518	0.03615	-0.13887	0.16135	0.04685	-0.0818	0.1809	0.05962	-0.0697	0.1821
0.5	138	168	0.2	1.21739	-0.09869	-0.2095	0.0088	0.02242	-0.10278	0.13703	0.00847458	0.000288475	0.110169	0.015781	0.04107	-0.14095	0.1706	0.03891	-0.09005	0.15915	0.02611	-0.09535	0.1382
0.6	71	68	0.14	0.957746	-0.02956	-0.1326	0.073	0.04086	-0.08045	0.19185	0.0210526	0.000829482	0.126316	0.0332978	0.1986	0.00635	0.3	0.07274	-0.0832	0.20158	0.05995	-0.0516	0.20515
0.7	54	48	0.11	0.888889	-0.0003124	-0.10485	0.0999	0.05461	-0.0727	0.20605	0.031746	0.00161421	0.15873	0.0464084	0.23682	0.05362	0.3597	0.1087	-0.0505	0.2401	0.1152	-0.0167	0.2401
0.8	27	25	0.11	0.925926	-0.003134	-0.103575	0.093875	0.09657	-0.06367	0.22037	0.0277778	0.00173611	0.166667	0.040625	0.2938	0.06441	0.03623	0.14304	-0.00545	0.24838	0.1621	0.04955	0.23845
0.9	20	17	0.0769231	0.85	0.00974	-0.0897	0.1044	0.12887	-0.02763	0.24052	0.0416667	0.00297796	0.208333	0.051221	0.1199	-0.0487	0.2088	0.1305	-0.0487	0.2405	0.1999	0.1528	0.2545

## Sheet: S5
Supplementary data S5. Genotyped dams and reconstructed sires for the 420 hatchlings retained in the analyses, from a population of green sea turtles in Tetiaroa, French Polynesia, sampled between 2014 and 2021. The number of missing loci after genotyping (for dams) and after genotype reconstruction with COLONY v2.0.6.6 (for sires) and the assignment probability are indicated. Offspring and dams …
		Offspring	Assigned mother	Assignment probability	Number of missing loci	Reconstructed father	Number of missing loci2	Nest	Laying date
		CMY0554	CMY0188	1	0	*133	0	1415_ONE13	2015-01-31
		CMY0555	CMY0188	1	0	*133	0	1415_ONE13	2015-01-31
		CMY0556	CMY0188	1	0	*133	0	1415_ONE13	2015-01-31
		CMY0557	CMY0188	1	0	*133	0	1415_ONE13	2015-01-31
		CMY0558	CMY0188	1	0	*133	0	1415_ONE13	2015-01-31
		CMY0559	CMY0188	1	0	*133	0	1415_ONE13	2015-01-31
		CMY0566	CMY0188	1	0	*133	0	1415_ONE13	2015-01-31
		CMY0567	CMY0188	1	0	*133	0	1415_ONE13	2015-01-31
		CMY0569	CMY0188	1	0	*133	0	1415_ONE14	2015-02-13
		CMY0570	CMY0188	1	0	*133	0	1415_ONE14	2015-02-13
		CMY0571	CMY0188	1	0	*133	0	1415_ONE14	2015-02-13
		CMY0572	CMY0188	1	0	*133	0	1415_ONE14	2015-02-13
		CMY0573	CMY0188	1	0	*133	0	1415_ONE14	2015-02-13
		CMY0574	CMY0188	1	0	*133	0	1415_ONE14	2015-02-13
		CMY0575	CMY0188	1	0	*133	0	1415_ONE14	2015-02-13
		CMY0576	CMY0188	1	0	*133	0	1415_ONE14	2015-02-13
		CMY0578	CMY0188	1	0	*133	0	1415_ONE14	2015-02-13
		CMY0587	CMY0188	1	0	*133	0	1415_ONE15	2015-02-24
		CMY0588	CMY0188	1	0	*133	0	1415_ONE15	2015-02-24
		CMY0590	CMY0188	1	0	*133	0	1415_ONE15	2015-02-24
		CMY0591	CMY0188	1	0	*133	0	1415_ONE15	2015-02-24
		CMY0592	CMY0188	1	0	*133	0	1415_ONE15	2015-02-24
		CMY0593	CMY0188	1	0	*133	0	1415_ONE15	2015-02-24
		CMY0597	CMY0188	1	0	*133	0	1415_ONE15	2015-02-24
		CMY0603	CMY0188	1	0	*133	0	1415_ONE16	2015-03-06
		CMY0604	CMY0188	1	0	*133	0	1415_ONE17	2015-03-17
		CMY0605	CMY0188	1	0	*133	0	1415_ONE17	2015-03-17
		CMY0606	CMY0188	1	0	*133	0	1415_ONE17	2015-03-17
		CMY0607	CMY0188	1	0	*133	0	1415_ONE17	2015-03-17
		CMY0608	CMY0188	1	0	*133	0	1415_ONE17	2015-03-17
		CMY0609	CMY0188	1	0	*133	0	1415_ONE17	2015-03-17
		CMY0271	CMY0188	1	0	*133	0	1415_ONE2	2014-11-08
		CMY0274	CMY0188	1	0	*133	0	1415_ONE2	2014-11-08
		CMY0276	CMY0188	1	0	*133	0	1415_ONE2	2014-11-08
		CMY0277	CMY0188	1	0	*133	0	1415_ONE2	2014-11-08
		CMY0278	CMY0188	1	0	*133	0	1415_ONE2	2014-11-08
		CMY0279	CMY0188	1	0	*133	0	1415_ONE2	2014-11-08
		CMY0281	CMY0188	1	0	*133	0	1415_ONE2	2014-11-08
		CMY0282	CMY0188	1	0	*133	0	1415_ONE2	2014-11-08
		CMY0286	CMY0188	1	0	*133	0	1415_ONE2	2014-11-08
		CMY0287	CMY0188	1	0	*133	0	1415_ONE2	2014-11-08
		CMY0288	CMY0188	1	0	*133	0	1415_ONE2	2014-11-08
		CMY0293	CMY0188	1	0	*133	0	1415_ONE2	2014-11-08
		CMY0294	CMY0188	1	0	*133	0	1415_ONE2	2014-11-08
		CMY0295	CMY0188	1	0	*133	0	1415_ONE2	2014-11-08
		CMY0297	CMY0188	1	0	*133	0	1415_ONE2	2014-11-08
		CMY0298	CMY0188	1	0	*133	0	1415_ONE2	2014-11-08
		CMY0301	CMY0188	1	0	*133	0	1415_ONE2	2014-11-08
		CMY0456	CMY0188	1	0	*133	0	1415_ONE6	2014-12-07
		CMY0457	CMY0188	1	0	*133	0	1415_ONE6	2014-12-07
		CMY0458	CMY0188	1	0	*133	0	1415_ONE6	2014-12-07
		CMY0459	CMY0188	1	0	*133	0	1415_ONE6	2014-12-07
		CMY0460	CMY0188	1	0	*133	0	1415_ONE6	2014-12-07
		CMY0462	CMY0188	1	0	*133	0	1415_ONE6	2014-12-07
		CMY0464	CMY0188	1	0	*133	0	1415_ONE8	2014-12-18
		CMY0466	CMY0188	1	0	*133	0	1415_ONE8	2014-12-18
		CMY0468	CMY0188	1	0	*133	0	1415_ONE8	2014-12-18
		CMY0469	CMY0188	1	0	*129	0	1415_ONE8	2014-12-18
		CMY0470	CMY0188	1	0	*129	0	1415_ONE8	2014-12-18
		CMY0471	CMY0188	1	0	*133	0	1415_ONE8	2014-12-18
		CMY0472	CMY0188	1	0	*133	0	1415_ONE8	2014-12-18
		CMY0473	CMY0188	1	0	*133	0	1415_ONE8	2014-12-18
		CMY0474	CMY0188	1	0	*133	0	1415_ONE8	2014-12-18
		CMY0475	CMY0188	1	0	*129	0	1415_ONE8	2014-12-18
		CMY0477	CMY0188	1	0	*133	0	1415_ONE8	2014-12-18
		CMY0478	CMY0188	1	0	*129	0	1415_ONE8	2014-12-18
		CMY0481	CMY0188	1	0	*133	0	1415_ONE9	2014-12-31
		CMY0482	CMY0188	1	0	*133	0	1415_ONE9	2014-12-31
		CMY0483	CMY0188	1	0	*133	0	1415_ONE9	2014-12-31
		CMY0484	CMY0188	1	0	*129	0	1415_ONE9	2014-12-31
		CMY0488	CMY0188	1	0	*133	0	1415_ONE9	2014-12-31
		CMY0489	CMY0188	1	0	*129	0	1415_ONE9	2014-12-31
		CMY0490	CMY0188	1	0	*129	0	1415_ONE9	2014-12-31
		CMY0519	CMY0188	1	0	*133	0	1415_ORO12	2014-10-18
		CMY0520	CMY0188	1	0	*133	0	1415_ORO12	2014-10-18
		CMY0521	CMY0188	1	0	*133	0	1415_ORO12	2014-10-18
		CMY0420	CMY0247	1	2	*137	3	1415_ORO83	2014-11-30
		CMY0423	CMY0247	1	2	*137	3	1415_ORO83	2014-11-30
		CMY0424	CMY0247	1	2	*137	3	1415_ORO83	2014-11-30
		CMY0425	CMY0247	1	2	*137	3	1415_ORO83	2014-11-30
		CMY0426	CMY0247	1	2	*137	3	1415_ORO83	2014-11-30
		CMY0428	CMY0247	1	2	*137	3	1415_ORO83	2014-11-30
		CMY0429	CMY0247	1	2	*137	3	1415_ORO83	2014-11-30
		CMY0432	CMY0247	1	2	*137	3	1415_ORO83	2014-11-30
		CMY0434	CMY0247	1	2	*137	3	1415_ORO83	2014-11-30
		CMY0412	CMY0247	1	2	*137	3	1415_ORO84	2014-11-30
		CMY0317	CMY0250	0.9999	1	*135	1	1415_ORO38	2014-11-04
		CMY0318	CMY0250	0.9999	1	*135	1	1415_ORO38	2014-11-04
		CMY0319	CMY0250	0.9999	1	*135	1	1415_ORO38	2014-11-04
		CMY0321	CMY0250	0.9999	1	*135	1	1415_ORO38	2014-11-04
		CMY0322	CMY0250	0.9999	1	*135	1	1415_ORO38	2014-11-04
		CMY0323	CMY0250	0.9999	1	*135	1	1415_ORO38	2014-11-04
		CMY0324	CMY0250	0.9999	1	*135	1	1415_ORO38	2014-11-04
		CMY0325	CMY0250	0.9999	1	*135	1	1415_ORO38	2014-11-04
		CMY0326	CMY0250	0.9999	1	*135	1	1415_ORO38	2014-11-04
		CMY0327	CMY0250	0.9999	1	*135	1	1415_ORO38	2014-11-04
		CMY0328	CMY0250	0.9999	1	*135	1	1415_ORO38	2014-11-04
		CMY0329	CMY0250	0.9999	1	*135	1	1415_ORO38	2014-11-04
		CMY0330	CMY0250	0.9999	1	*135	1	1415_ORO38	2014-11-04
		CMY0331	CMY0250	0.9999	1	*135	1	1415_ORO38	2014-11-04
		CMY0332	CMY0250	0.9999	1	*135	1	1415_ORO38	2014-11-04
		CMY0333	CMY0250	0.9999	1	*135	1	1415_ORO38	2014-11-04
		CMY0334	CMY0250	0.9999	1	*135	1	1415_ORO38	2014-11-04
		CMY0335	CMY0250	0.9999	1	*135	1	1415_ORO38	2014-11-04
		CMY0336	CMY0250	0.9999	1	*135	1	1415_ORO38	2014-11-04
		CMY0337	CMY0250	0.9999	1	*135	1	1415_ORO38	2014-11-04
		CMY0338	CMY0250	0.9999	1	*135	1	1415_ORO38	2014-11-04
		CMY0339	CMY0250	0.9999	1	*135	1	1415_ORO38	2014-11-04
		CMY0340	CMY0250	0.9999	1	*135	1	1415_ORO38	2014-11-04
		CMY0341	CMY0250	0.9999	1	*135	1	1415_ORO38	2014-11-04
		CMY0342	CMY0250	0.9999	1	*135	1	1415_ORO38	2014-11-04
		CMY0343	CMY0250	0.9999	1	*135	1	1415_ORO38	2014-11-04
		CMY0344	CMY0250	0.9999	1	*135	1	1415_ORO38	2014-11-04
		CMY0345	CMY0250	0.9999	1	*135	1	1415_ORO38	2014-11-04
		CMY0346	CMY0250	0.9999	1	*135	1	1415_ORO38	2014-11-04
		CMY0347	CMY0250	0.9999	1	*135	1	1415_ORO38	2014-11-04
		CMY0348	CMY0250	0.9999	1	*135	1	1415_ORO38	2014-11-04
		CMY0349	CMY0250	0.9999	1	*135	1	1415_ORO38	2014-11-04
		CMY0350	CMY0250	0.9999	1	*135	1	1415_ORO38	2014-11-04
		CMY0351	CMY0250	0.9999	1	*135	1	1415_ORO38	2014-11-04
		CMY0352	CMY0250	0.9999	1	*135	1	1415_ORO38	2014-11-04
		CMY0353	CMY0250	0.9999	1	*135	1	1415_ORO38	2014-11-04
		CMY0354	CMY0250	0.9999	1	*135	1	1415_ORO38	2014-11-04
		CMY0356	CMY0250	0.9999	1	*135	1	1415_ORO38	2014-11-04
		CMY0357	CMY0250	0.9999	1	*135	1	1415_ORO38	2014-11-04
		CMY0358	CMY0250	0.9999	1	*135	1	1415_ORO38	2014-11-04
		CMY0359	CMY0250	0.9999	1	*135	1	1415_ORO38	2014-11-04
		CMY0360	CMY0250	0.9999	1	*135	1	1415_ORO38	2014-11-04
		CMY0361	CMY0250	0.9999	1	*135	1	1415_ORO38	2014-11-04
		CMY0363	CMY0250	0.9999	1	*135	1	1415_ORO38	2014-11-04
		CMY0364	CMY0250	0.9999	1	*135	1	1415_ORO38	2014-11-04
		CMY0365	CMY0250	0.9999	1	*135	1	1415_ORO38	2014-11-04
		CMY0366	CMY0250	0.9999	1	*135	1	1415_ORO38	2014-11-04
		CMY0367	CMY0250	0.9999	1	*135	1	1415_ORO38	2014-11-04
		CMY0368	CMY0250	0.9999	1	*135	1	1415_ORO38	2014-11-04
		CMY0369	CMY0250	0.9999	1	*135	1	1415_ORO38	2014-11-04
		CMY0370	CMY0250	0.9999	1	*135	1	1415_ORO38	2014-11-04
		CMY0371	CMY0250	0.9999	1	*135	1	1415_ORO38	2014-11-04
		CMY0372	CMY0250	0.9999	1	*135	1	1415_ORO38	2014-11-04
		CMY0373	CMY0250	0.9999	1	*135	1	1415_ORO38	2014-11-04
		CMY0374	CMY0250	0.9999	1	*135	1	1415_ORO38	2014-11-04
		CMY0375	CMY0250	0.9999	1	*135	1	1415_ORO38	2014-11-04
		CMY0376	CMY0250	0.9999	1	*135	1	1415_ORO38	2014-11-04
		CMY0377	CMY0250	0.9999	1	*135	1	1415_ORO38	2014-11-04
		CMY0378	CMY0250	0.9999	1	*135	1	1415_ORO38	2014-11-04
		CMY0379	CMY0250	0.9999	1	*135	1	1415_ORO38	2014-11-04
		CMY0380	CMY0250	0.9999	1	*135	1	1415_ORO38	2014-11-04
		CMY0381	CMY0250	0.9999	1	*135	1	1415_ORO38	2014-11-04
		CMY0382	CMY0250	0.9999	1	*135	1	1415_ORO38	2014-11-04
		CMY0383	CMY0250	0.9999	1	*135	1	1415_ORO38	2014-11-04
		CMY0384	CMY0250	0.9999	1	*135	1	1415_ORO38	2014-11-04
		CMY0385	CMY0250	0.9999	1	*135	1	1415_ORO38	2014-11-04
		CMY0386	CMY0250	0.9999	1	*135	1	1415_ORO38	2014-11-04
		CMY0387	CMY0250	0.9999	1	*135	1	1415_ORO38	2014-11-04
		CMY0388	CMY0250	0.9999	1	*135	1	1415_ORO38	2014-11-04
		CMY0389	CMY0250	0.9999	1	*135	1	1415_ORO38	2014-11-04
		CMY0390	CMY0250	0.9999	1	*135	1	1415_ORO38	2014-11-04
		CMY0391	CMY0250	0.9999	1	*135	1	1415_ORO38	2014-11-04
		CMY0392	CMY0250	0.9999	1	*135	1	1415_ORO38	2014-11-04
		CMY0393	CMY0250	0.9999	1	*135	1	1415_ORO38	2014-11-04
		CMY0394	CMY0250	0.9999	1	*135	1	1415_ORO38	2014-11-04
		CMY0395	CMY0250	0.9999	1	*135	1	1415_ORO38	2014-11-04
		CMY0396	CMY0250	0.9999	1	*135	1	1415_ORO38	2014-11-04
		CMY0397	CMY0250	0.9999	1	*135	1	1415_ORO38	2014-11-04
		CMY0398	CMY0250	0.9999	1	*135	1	1415_ORO38	2014-11-04
		CMY0399	CMY0250	0.9999	1	*135	1	1415_ORO38	2014-11-04
		CMY0400	CMY0250	0.9999	1	*135	1	1415_ORO38	2014-11-04
		CMY0401	CMY0250	0.9999	1	*135	1	1415_ORO38	2014-11-04
		CMY0402	CMY0250	0.9999	1	*135	1	1415_ORO38	2014-11-04
		CMY1141	CMY1100	1	1	*183	1	1617_ONE12	2016-10-07
		CMY1142	CMY1100	1	1	*183	1	1617_ONE12	2016-10-07
		CMY1143	CMY1100	1	1	*183	1	1617_ONE12	2016-10-07
		CMY2145	CMY1100	1	1	*183	1	1617_ONE12	2016-10-07
		CMY1107	CMY1100	1	1	*183	1	1617_ONE2	2016-08-29
		CMY1108	CMY1100	1	1	*183	1	1617_ONE2	2016-08-29
		CMY1109	CMY1100	1	1	*183	1	1617_ONE2	2016-08-29
		CMY1154	CMY1100	1	1	*183	1	1617_ONE24	2016-10-20
		CMY1155	CMY1100	1	1	*183	1	1617_ONE24	2016-10-20
		CMY1156	CMY1100	1	1	*183	1	1617_ONE24	2016-10-20
		CMY1119	CMY1100	1	1	*183	1	1617_ONE4	2016-09-12
		CMY1120	CMY1100	1	1	*183	1	1617_ONE4	2016-09-12
		CMY1121	CMY1100	1	1	*183	1	1617_ONE4	2016-09-12
		CMY0633	CMY1101	1	0	*3	0	1516_ONE32	2016-01-28
		CMY1174	CMY1101	1	0	*3	0	1617_ONE32	2016-10-27
		CMY1175	CMY1101	1	0	*3	0	1617_ONE32	2016-10-27
		CMY1182	CMY1101	1	0	*3	0	1617_ONE43	2016-11-08
		CMY1132	CMY1101	1	0	*3	0	1617_ONE5	2016-09-21
		CMY1134	CMY1101	1	0	*3	0	1617_ONE5	2016-09-21
		CMY1189	CMY1101	1	0	*3	0	1617_ONE56	2016-11-21
		CMY1342	CMY1101	1	0	*3	0	1617_TIA56	2016-11-21
		CMY2081	CMY1101	1	0	*3	0	1718_ONE32	2017-11-12
		CMY2098	CMY1101	1	0	*3	0	1718_ONE73	2017-12-02
		CMY1126	CMY1102	1	0	*4	0	1617_ONE10	2016-10-07
		CMY1127	CMY1102	1	0	*4	0	1617_ONE10	2016-10-07
		CMY1128	CMY1102	1	0	*4	0	1617_ONE10	2016-10-07
		CMY1279	CMY1102	1	0	*4	0	1617_ONE104	2017-01-10
		CMY1280	CMY1102	1	0	*4	0	1617_ONE104	2017-01-10
		CMY1281	CMY1102	1	0	*4	0	1617_ONE104	2017-01-10
		CMY1275	CMY1102	1	0	*4	0	1617_ONE104	2017-01-10
		CMY1282	CMY1102	1	0	*4	0	1617_ONE104	2017-01-10
		CMY1283	CMY1102	1	0	*4	0	1617_ONE104	2017-01-10
		CMY1292	CMY1102	1	0	*4	0	1617_ONE112	2017-01-23
		CMY1293	CMY1102	1	0	*4	0	1617_ONE112	2017-01-23
		CMY1304	CMY1102	1	0	*4	0	1617_ONE112	2017-01-23
		CMY1311	CMY1102	1	0	*4	0	1617_ORO118	2017-01-09
		CMY1147	CMY1103	1	0	*185	3	1617_ONE15	2016-10-09
		CMY1149	CMY1103	1	0	*185	3	1617_ONE15	2016-10-09
		CMY1161	CMY1103	1	0	*185	3	1617_ONE26	2016-10-22
		CMY1111	CMY1103	1	0	*185	3	1617_ONE3	2016-08-29
		CMY1116	CMY1103	1	0	*185	3	1617_ONE34	NULL
		CMY1199	CMY1103	1	0	*185	3	1617_ONE72	2016-12-05
		CMY1255	CMY1104	1	0	*3	0	1617_ONE109	2017-01-11
		CMY1256	CMY1104	1	0	*3	0	1617_ONE109	2017-01-11
		CMY1258	CMY1104	1	0	*3	0	1617_ONE109	2017-01-11
		CMY1343	CMY1104	1	0	*3	0	1617_ONE109	2017-01-11
		CMY1151	CMY1104	1	0	*3	0	1617_ONE14	2016-10-09
		CMY1152	CMY1104	1	0	*3	0	1617_ONE14	2016-10-09
		CMY1153	CMY1104	1	0	*3	0	1617_ONE14	2016-10-09
		CMY1164	CMY1104	1	0	*3	0	1617_ONE28	2016-10-23
		CMY1165	CMY1104	1	0	*3	0	1617_ONE28	2016-10-23
		CMY1166	CMY1104	1	0	*3	0	1617_ONE28	2016-10-23
		CMY1178	CMY1104	1	0	*3	0	1617_ONE37	2016-11-04
		CMY1179	CMY1104	1	0	*3	0	1617_ONE37	2016-11-04
		CMY1191	CMY1104	1	0	*3	0	1617_ONE57	2016-11-21
		CMY1195	CMY1104	1	0	*3	0	1617_ONE73	2016-12-05
		CMY1229	CMY1104	1	0	*3	0	1617_ONE97	2016-12-30
		CMY1231	CMY1104	1	0	*3	0	1617_ONE97	2016-12-30
		CMY1278	CMY1104	1	0	*3	0	1617_TIA176	2017-01-08
		CMY2099	CMY1104	1	0	*3	0	1718_ONE104	2017-12-18
		CMY2096	CMY1104	1	0	*3	0	1718_ONE70	2017-11-30
		CMY1313	CMY1105	1	1	*8	2	1617_ONE116	2017-02-05
		CMY1318	CMY1105	1	1	*8	2	1617_ONE116	2017-02-05
		CMY1339	CMY1105	1	1	*8	2	1617_ONE117	2017-02-16
		CMY1167	CMY1105	1	1	*8	2	1617_ONE29	2016-10-24
		CMY1168	CMY1105	1	1	*8	2	1617_ONE29	2016-10-24
		CMY1169	CMY1105	1	1	*8	2	1617_ONE29	2016-10-24
		CMY1193	CMY1105	1	1	*8	2	1617_ONE61	2016-11-28
		CMY1194	CMY1105	1	1	*8	2	1617_ONE61	2016-11-28
		CMY1215	CMY1105	1	1	*8	2	1617_ONE91	2016-12-21
		CMY2095	CMY1105	1	1	*8	2	1718_ONE113	2017-12-22
		CMY1254	CMY1113	1	0	*189	2	1617_ONE106	2017-01-11
		CMY1314	CMY1113	1	0	*189	2	1617_ONE115	2017-02-03
		CMY1170	CMY1113	1	0	*189	2	1617_ONE31	2016-10-27
		CMY1171	CMY1113	1	0	*189	2	1617_ONE31	2016-10-27
		CMY1172	CMY1113	1	0	*189	2	1617_ONE31	2016-10-27
		CMY2140	CMY1113	1	0	*189	2	1718_ONE115	2017-12-22
		CMY1234	CMY1196	1	2	*168	3	1617_TIA114	2016-12-20
		CMY2123	CMY1384	1	0	*62	0	1718_ONE197	2018-02-17
		CMY2398	CMY1384	1	0	*62	0	1718_ONE197	2018-02-17
		CMY2399	CMY1384	1	0	*53	0	1718_ONE197	2018-02-17
		CMY2125	CMY1384	1	0	*62	0	1718_ONE207	2018-03-06
		CMY2410	CMY1384	1	0	*62	0	1718_ONE207	2018-03-06
		CMY1489	CMY1384	1	0	*62	0	1718_ONE52	2017-11-21
		CMY2423	CMY2416	1	0	*53	0	1819_TIA14	2018-12-01
		CMY2453	CMY2416	1	0	*53	0	1819_TIA42	2019-01-09
		CMY2455	CMY2416	1	0	*53	0	1819_TIA44	2019-01-12
		CMY2471	CMY2416	1	0	*53	0	1819_TIA49	2019-01-20
		CMY2472	CMY2416	1	0	*53	0	1819_TIA49	2019-01-20
		CMY2473	CMY2416	1	0	*53	0	1819_TIA49	2019-01-20
		CMY2481	CMY2416	1	0	*53	0	1819_TIA56	2019-02-01
		CMY2482	CMY2416	1	0	*53	0	1819_TIA56	2019-02-01
		CMY2460	CMY2417	1	0	*57	1	1819_TIA38	2019-01-02
		CMY2461	CMY2417	1	0	*57	1	1819_TIA43	2019-01-13
		CMY2465	CMY2417	1	0	*57	1	1819_TIA43	2019-01-13
		CMY2477	CMY2417	1	0	*57	1	1819_TIA52	2019-01-25
		CMY2485	CMY2417	1	0	*57	1	1819_TIA57	2019-02-04
		CMY2484	CMY2417	1	0	*57	1	1819_TIA57	2019-02-04
		CMY2446	CMY2419	1	2	*53	0	1819_HONU19	2019-01-02
		CMY2447	CMY2419	1	2	*62	0	1819_HONU19	2019-01-02
		CMY2463	CMY2419	1	2	*53	0	1819_HONU20	2019-01-02
		CMY2488	CMY2419	1	2	*53	0	1819_HONU28	2019-02-18
		CMY2489	CMY2419	1	2	*53	0	1819_HONU28	2019-02-18
		CMY2439	CMY2419	1	2	*53	0	1819_ONE18	2018-12-19
		CMY2440	CMY2419	1	2	*53	0	1819_ONE18	2018-12-19
		CMY1647	CMY2730	1	2	*10	0	1920_ONE14	2019-11-09
		CMY2155	CMY2730	1	2	*10	0	1920_ONE14	2019-11-09
		CMY1604	CMY2730	1	1	*10	0	1920_RIM1	2019-08-24
		CMY2531	CMY2734	1	1	*10	0	1920_TIA145	2019-12-22
		CMY2532	CMY2734	1	1	*10	0	1920_TIA145	2019-12-22
		CMY2533	CMY2734	1	1	*10	0	1920_TIA145	2019-12-22
		CMY2534	CMY2734	1	1	*10	0	1920_TIA145	2019-12-22
		CMY2535	CMY2734	1	1	*10	0	1920_TIA145	2019-12-22
		CMY1724	CMY2734	1	1	*10	0	1920_TIA166	2019-12-30
		CMY1725	CMY2734	1	1	*10	0	1920_TIA166	2019-12-30
		CMY1726	CMY2734	1	1	*10	0	1920_TIA166	2019-12-30
		CMY2154	CMY2734	1	1	*10	0	1920_TIA4	2019-10-04
		CMY1663	CMY2734	1	1	*10	0	1920_TIA51	2019-11-11
		CMY2559	CMY2743	1	0	*36	0	1920_ONE26	2020-02-18
		CMY2560	CMY2743	1	0	*36	0	1920_ONE26	2020-02-18
		CMY2561	CMY2743	1	0	*36	0	1920_ONE26	2020-02-18
		CMY2563	CMY2743	1	0	*36	0	1920_ONE26	2020-02-18
		CMY2564	CMY2743	1	0	*36	0	1920_ONE26	2020-02-18
		CMY2565	CMY2743	1	0	*36	0	1920_ONE26	2020-02-18
		CMY2566	CMY2743	1	0	*36	0	1920_ONE26	2020-02-18
		CMY2567	CMY2743	1	0	*36	0	1920_ONE26	2020-02-18
		CMY2568	CMY2743	1	0	*36	0	1920_ONE26	2020-02-18
		CMY2537	CMY2743	1	0	*36	0	1920_ONE26	2020-02-18
		CMY2538	CMY2743	1	0	*36	0	1920_ONE26	2020-02-18
		CMY2539	CMY2743	1	0	*36	0	1920_ONE26	2020-02-18
		CMY2540	CMY2743	1	0	*36	0	1920_ONE26	2020-02-18
		CMY2541	CMY2743	1	0	*36	0	1920_ONE26	2020-02-18
		CMY2542	CMY2743	1	0	*36	0	1920_ONE26	2020-02-18
		CMY2543	CMY2743	1	0	*36	0	1920_ONE26	2020-02-18
		CMY2544	CMY2743	1	0	*36	0	1920_ONE26	2020-02-18
		CMY2545	CMY2743	1	0	*36	0	1920_ONE26	2020-02-18
		CMY2546	CMY2743	1	0	*36	0	1920_ONE26	2020-02-18
		CMY2547	CMY2743	1	0	*36	0	1920_ONE26	2020-02-18
		CMY2548	CMY2743	1	0	*36	0	1920_ONE26	2020-02-18
		CMY2549	CMY2743	1	0	*36	0	1920_ONE26	2020-02-18
		CMY2550	CMY2743	1	0	*36	0	1920_ONE26	2020-02-18
		CMY2551	CMY2743	1	0	*36	0	1920_ONE26	2020-02-18
		CMY2552	CMY2743	1	0	*36	0	1920_ONE26	2020-02-18
		CMY2553	CMY2743	1	0	*36	0	1920_ONE26	2020-02-18
		CMY2554	CMY2743	1	0	*36	0	1920_ONE26	2020-02-18
		CMY2555	CMY2743	1	0	*36	0	1920_ONE26	2020-02-18
		CMY2556	CMY2743	1	0	*36	0	1920_ONE26	2020-02-18
		CMY2557	CMY2743	1	0	*36	0	1920_ONE26	2020-02-18
		CMY2558	CMY2743	1	0	*36	0	1920_ONE26	2020-02-18
		CMY1681	CMY2743	1	0	*36	0	1920_TIA94	2019-12-04
		CMY1682	CMY2743	1	0	*36	0	1920_TIA94	2019-12-04
		CMY1683	CMY2743	1	0	*36	0	1920_TIA94	2019-12-04
		CMY1691	CMY2744	0.9885	0	*168	3	1920_ONE18	2019-11-30
		CMY2497	CMY2745	1	0	*51	3	1920_HORO123	2019-12-30
		CMY2498	CMY2745	1	0	*51	3	1920_HORO123	2019-12-30
		CMY1762	CMY2745	1	0	*51	3	1920_HORO137	2020-01-11
		CMY1763	CMY2745	1	0	*51	3	1920_HORO137	2020-01-11
		CMY1622	CMY2745	1	0	*51	3	1920_HORO27	2019-10-07
		CMY1623	CMY2745	1	0	*51	3	1920_HORO27	2019-10-07
		CMY1624	CMY2745	1	0	*51	3	1920_HORO27	2019-10-07
		CMY2720	CMY2745	1	0	*51	3	1920_ORO65	2019-11-13
		CMY0711	CMY3466	1	0	*172	0	1516_ONE21	2015-11-29
		CMY0713	CMY3466	1	0	*172	0	1516_ONE21	2015-11-29
		CMY0715	CMY3466	1	0	*172	0	1516_ONE21	2015-11-29
		CMY0717	CMY3466	1	0	*172	0	1516_ONE21	2015-11-29
		CMY0718	CMY3466	1	0	*172	0	1516_ONE21	2015-11-29
		CMY0719	CMY3466	1	0	*172	0	1516_ONE21	2015-11-29
		CMY0720	CMY3466	1	0	*172	0	1516_ONE21	2015-11-29
		CMY0721	CMY3466	1	0	*172	0	1516_ONE21	2015-11-29
		CMY0723	CMY3466	1	0	*172	0	1516_ONE21	2015-11-29
		CMY0724	CMY3466	1	0	*172	0	1516_ONE21	2015-11-29
		CMY0733	CMY3466	1	0	*172	0	1516_ONE21	2015-11-29
		CMY0735	CMY3466	1	0	*172	0	1516_ONE21	2015-11-29
		CMY0737	CMY3466	1	0	*172	0	1516_ONE21	2015-11-29
		CMY0739	CMY3466	1	0	*172	0	1516_ONE21	2015-11-29
		CMY0791	CMY3466	1	0	*172	0	1516_ONE21	2015-11-29
		CMY0801	CMY3466	1	0	*172	0	1516_ONE21	2015-11-29
		CMY0804	CMY3466	1	0	*172	0	1516_ONE21	2015-11-29
		CMY0806	CMY3466	1	0	*172	0	1516_ONE21	2015-11-29
		CMY0811	CMY3466	1	0	*172	0	1516_ONE21	2015-11-29
		CMY0813	CMY3466	1	0	*172	0	1516_ONE21	2015-11-29
		CMY0820	CMY3466	1	0	*172	0	1516_ONE21	2015-11-29
		CMY0821	CMY3466	1	0	*172	0	1516_ONE21	2015-11-29
		CMY0823	CMY3466	1	0	*172	0	1516_ONE21	2015-11-29
		CMY0827	CMY3466	1	0	*172	0	1516_ONE21	2015-11-29
		CMY0828	CMY3466	1	0	*172	0	1516_ONE21	2015-11-29
		CMY0830	CMY3466	1	0	*172	0	1516_ONE21	2015-11-29
		CMY0832	CMY3466	1	0	*172	0	1516_ONE21	2015-11-29
		CMY3315	CMY3467	1	0	*76	2	2021_ONE16	2020-10-01
		CMY3316	CMY3467	1	0	*76	2	2021_ONE16	2020-10-01
		CMY3317	CMY3467	1	0	*76	2	2021_ONE16	2020-10-01
		CMY3324	CMY3467	1	0	*76	2	2021_ONE22	2020-10-16
		CMY3502	CMY3467	1	0	*76	2	2021_ONE4	2020-09-10
		CMY3353	CMY3467	1	0	*76	2	2021_ONE44	2020-11-12
		CMY3354	CMY3467	1	0	*76	2	2021_ONE44	2020-11-12
		CMY3305	CMY3467	1	0	*76	2	NULL	NA
		CMY3319	CMY3468	1	1	*97	3	2021_ONE17	2020-10-07
		CMY3320	CMY3468	1	1	*337	1	2021_ONE17	2020-10-07
		CMY3321	CMY3468	1	1	*337	1	2021_ONE17	2020-10-07
		CMY3322	CMY3468	1	1	*337	1	2021_ONE17	2020-10-07
		CMY3323	CMY3468	1	1	*337	1	2021_ONE17	2020-10-07
		CMY3503	CMY3468	1	1	*97	3	2021_ONE17	2020-10-07
		CMY3505	CMY3468	1	1	*97	3	2021_ONE17	2020-10-07
		CMY3506	CMY3468	1	1	*97	3	2021_ONE17	2020-10-07
		CMY3507	CMY3468	1	1	*97	3	2021_ONE17	2020-10-07
		CMY3509	CMY3468	1	1	*337	1	2021_ONE17	2020-10-07
		CMY3510	CMY3468	1	1	*337	1	2021_ONE17	2020-10-07
		CMY3511	CMY3468	1	1	*337	1	2021_ONE17	2020-10-07
		CMY3512	CMY3468	1	1	*337	1	2021_ONE17	2020-10-07
		CMY3513	CMY3468	1	1	*337	1	2021_ONE17	2020-10-07
		CMY3514	CMY3468	1	1	*337	1	2021_ONE17	2020-10-07
		CMY3516	CMY3468	1	1	*337	1	2021_ONE17	2020-10-07
		CMY3517	CMY3468	1	1	*337	1	2021_ONE17	2020-10-07
		CMY3518	CMY3468	1	1	*97	3	2021_ONE17	2020-10-07
		CMY3519	CMY3468	1	1	*97	3	2021_ONE17	2020-10-07
		CMY3521	CMY3468	1	1	*337	1	2021_ONE17	2020-10-07
		CMY3358	CMY3468	1	1	*97	3	2021_ONE46	2020-11-13
		CMY3360	CMY3468	1	1	*97	3	2021_ONE46	2020-11-13
		CMY3307	CMY3476	1	1	*40	2	2021_HONU5'	2020-09-25
		CMY3309	CMY3476	1	1	*40	2	2021_HONU5'	2020-09-25
		CMY3306	CMY3476	1	1	*40	2	2021_HONU5'	2020-09-25
		CMY3298	CMY3476	1	1	*40	2	2021_ONE3	2020-09-09
		CMY3299	CMY3476	1	1	*40	2	2021_ONE3	2020-09-09
		CMY3300	CMY3476	1	1	*40	2	2021_ONE3	2020-09-09
		CMY3301	CMY3476	1	1	*40	2	2021_ONE3	2020-09-09
		CMY3302	CMY3476	1	1	*40	2	2021_ONE3	2020-09-09
		CMY3303	CMY3476	1	1	*40	2	2021_ONE3	2020-09-09
		CMY3304	CMY3476	1	1	*40	2	2021_ONE3	2020-09-09
		CMY3399	CMY3477	0.9891	0	*112	0	2021_HORO182	2020-12-15
		CMY3404	CMY3477	0.9891	0	*112	0	2021_HORO182	2020-12-15
		CMY3524	CMY3477	0.9891	0	*112	0	2021_HORO182	2020-12-15
		CMY3525	CMY3477	0.9891	0	*112	0	2021_HORO182	2020-12-15
		CMY3526	CMY3477	0.9891	0	*112	0	2021_HORO182	2020-12-15
		CMY3527	CMY3477	0.9891	0	*112	0	2021_HORO182	2020-12-15
		CMY3437	CMY3477	0.9891	0	*112	0	2021_HORO227	2021-01-10
		CMY3438	CMY3477	0.9891	0	*112	0	2021_HORO227	2021-01-10
		CMY3439	CMY3477	0.9891	0	*112	0	2021_HORO227	2021-01-10
		CMY3451	CMY3477	0.9891	0	*112	0	2021_HORO238	2021-01-22
		CMY3452	CMY3477	0.9891	0	*112	0	2021_HORO238	2021-01-22
		CMY3445	CMY3478	1	0	*95	2	2021_ONE120	2021-01-17
		CMY3446	CMY3478	1	0	*95	2	2021_ONE120	2021-01-17
		CMY3355	CMY3478	1	0	*95	2	2021_ONE52	2020-11-20
		CMY3356	CMY3478	1	0	*95	2	2021_ONE52	2020-11-20
		CMY3350	CMY3478	1	0	*95	2	2021_ONE94	2020-10-29
		CMY3410	CMY3478	1	0	*95	2	2021_ONE97	2020-12-24
		CMY3411	CMY3478	1	0	*95	2	2021_ONE97	2020-12-24
		CMY3529	CMY3493	1	0	*236	2	2021_ONE106	2021-01-04
		CMY3447	CMY3493	1	0	*236	2	2021_ONE121	2021-01-17
		CMY3448	CMY3493	1	0	*236	2	2021_ONE121	2021-01-17
		CMY3362	CMY3493	1	0	*236	2	2021_ONE70	2020-11-27
		CMY3382	CMY3493	1	0	*236	2	2021_ONE79	2020-12-09

## Sheet: S7
Supplementary data S7. Genotyped dams and reconstructed sires for each nest sampled on Tetiaroa atoll, French Polynesia, associated number of offspring including succesful hatchlings, dead embryos, and number of unfertilized eggs, and indicators of reproductive success including fertilisation success and hatchling success. r: relatedness of the breeding couple. Season code corresponds to the layi…
MotherID	FatherID	r	laying date	season	nest	islet	# genotyped offspring	# total offspring	# successful hatchlings	# dead embryos	# unfertilised eggs	fertilisation success	hatchling success
CMY0188	*133	0.3342	2015-01-31	1415	1415_ONE13	Onetahi	8	59	59	0	0	1	1
CMY0188	*133	0.3342	2015-02-13	1415	1415_ONE14	Onetahi	9	NA	NA	NA	NA	NA	NA
CMY0188	*133	0.3342	2015-02-24	1415	1415_ONE15	Onetahi	7	NA	NA	NA	NA	NA	NA
CMY0188	*133	0.3342	2015-03-06	1415	1415_ONE16	Onetahi	1	NA	NA	NA	NA	NA	NA
CMY0188	*133	0.3342	2015-03-17	1415	1415_ONE17	Onetahi	6	NA	NA	NA	NA	NA	NA
CMY0188	*133	0.3342	2014-11-08	1415	1415_ONE2	Onetahi	17	66	66	0	0	1	1
CMY0188	*133	0.3342	2014-12-07	1415	1415_ONE6	Onetahi	6	47	47	0	0	1	1
CMY0188	*133 - *129	0.3342 - 0.0656	2014-12-18	1415	1415_ONE8	Onetahi	12 (8 - 4)	NA	NA	NA	NA	NA	NA
CMY0188	*133 - *129	0.3342 - 0.0656	2014-12-31	1415	1415_ONE9	Onetahi	7 (4 - 3)	75	75	0	0	1	1
CMY0188	*133	0.3342	2014-10-18	1415	1415_ORO12	Oroatera	3	NA	NA	NA	NA	NA	NA
CMY0250	*135	0.3132	2014-11-04	1415	1415_ORO38	Oroatera	83	89	89	0	0	1	1
CMY0247	*137	-0.303	2014-11-30	1415	1415_ORO83	Oroatera	9	39	39	0	0	1	1
CMY0247	*137	-0.303	2014-11-30	1415	1415_ORO84	Oroatera	1	87	87	0	0	1	1
CMY3466	*172	0.084	2015-11-29	1516	1516_ONE21	Onetahi	27	145	145	0	0	1	1
CMY1101	*3	0.0234	2016-01-28	1516	1516_ONE32	Onetahi	1	78	78	0	0	1	1
CMY1102	*4	0.3338	2016-10-07	1617	1617_ONE10	Onetahi	3	86	74	2	10	0.883721	0.973684
CMY1102	*4	0.3338	2017-01-10	1617	1617_ONE104	Onetahi	6	61	53	5	3	0.95082	0.913793
CMY1113	*189	0.2164	2017-01-11	1617	1617_ONE106	Onetahi	1	61	54	0	7	0.885246	1
CMY1104	*3	0.6698	2017-01-11	1617	1617_ONE109	Onetahi	4	84	79	1	4	0.952381	0.9875
CMY1102	*4	0.3338	2017-01-23	1617	1617_ONE112	Onetahi	3	NA	NA	NA	NA	NA	NA
CMY1113	*189	0.2164	2017-02-03	1617	1617_ONE115	Onetahi	1	100	86	0	14	0.86	1
CMY1105	*8	0.4135	2017-02-05	1617	1617_ONE116	Onetahi	2	89	85	2	2	0.977528	0.977011
CMY1105	*8	0.4135	2017-02-16	1617	1617_ONE117	Onetahi	1	79	62	4	13	0.835443	0.939394
CMY1100	*183	0.2153	2016-10-07	1617	1617_ONE12	Onetahi	4	106	104	0	2	0.981132	1
CMY1104	*3	0.6698	2016-10-09	1617	1617_ONE14	Onetahi	3	75	72	1	2	0.973333	0.986301
CMY1103	*185	-0.0043	2016-10-09	1617	1617_ONE15	Onetahi	2	124	102	1	21	0.830645	0.990291
CMY1100	*183	0.2153	2016-08-29	1617	1617_ONE2	Onetahi	3	95	91	0	4	0.957895	1
CMY1100	*183	0.2153	2016-10-20	1617	1617_ONE24	Onetahi	3	103	102	1	0	1	0.990291
CMY1103	*185	-0.0043	2016-10-22	1617	1617_ONE26	Onetahi	1	80	79	0	1	0.9875	1
CMY1104	*3	0.6698	2016-10-23	1617	1617_ONE28	Onetahi	3	79	77	1	1	0.987342	0.987179
CMY1105	*8	0.4135	2016-10-24	1617	1617_ONE29	Onetahi	3	80	79	1	0	1	0.9875
CMY1103	*185	-0.0043	2016-08-29	1617	1617_ONE3	Onetahi	1	106	82	0	24	0.773585	1
CMY1113	*189	0.2164	2016-10-27	1617	1617_ONE31	Onetahi	3	104	90	5	9	0.913462	0.947368
CMY1101	*3	0.0234	2016-10-27	1617	1617_ONE32	Onetahi	2	119	116	1	2	0.983193	0.991453
CMY1103	*185	-0.0043	NULL	1617	1617_ONE34	Onetahi	1	NA	NA	NA	NA	NA	NA
CMY1104	*3	0.6698	2016-11-04	1617	1617_ONE37	Onetahi	2	86	86	0	0	1	1
CMY1100	*183	0.2153	2016-09-12	1617	1617_ONE4	Onetahi	3	100	100	0	0	1	1
CMY1101	*3	0.0234	2016-11-08	1617	1617_ONE43	Onetahi	1	94	92	1	1	0.989362	0.989247
CMY1101	*3	0.0234	2016-09-21	1617	1617_ONE5	Onetahi	2	NA	NA	NA	NA	NA	NA
CMY1101	*3	0.0234	2016-11-21	1617	1617_ONE56	Onetahi	1	103	99	1	3	0.970874	0.99
CMY1104	*3	0.6698	2016-11-21	1617	1617_ONE57	Onetahi	1	74	77	1	0	1	0.987179
CMY1105	*8	0.4135	2016-11-28	1617	1617_ONE61	Onetahi	2	81	79	1	1	0.987654	0.9875
CMY1103	*185	-0.0043	2016-12-05	1617	1617_ONE72	Onetahi	1	23	21	0	2	0.913043	1
CMY1104	*3	0.6698	2016-12-05	1617	1617_ONE73	Onetahi	1	96	95	0	1	0.989583	1
CMY1105	*8	0.4135	2016-12-21	1617	1617_ONE91	Onetahi	1	94	88	1	5	0.946809	0.988764
CMY1104	*3	0.6698	2016-12-30	1617	1617_ONE97	Onetahi	2	111	103	4	4	0.963964	0.962617
CMY1102	*4	0.3338	2017-01-09	1617	1617_ORO118	Oroatera	1	97	78	0	19	0.804124	1
CMY1196	*168	0.0076	2016-12-20	1617	1617_TIA114	Tiaraunu	1	154	146	0	8	0.948052	1
CMY1104	*3	0.6698	2017-01-08	1617	1617_TIA176	Tiaraunu	1	92	84	1	7	0.923913	0.988235
CMY1101	*3	0.0234	2016-11-21	1617	1617_TIA56	Tiaraunu	1	85	82	0	3	0.964706	1
CMY1104	*3	0.6698	2017-12-18	1718	1718_ONE104	Onetahi	1	108	106	1	1	0.990741	0.990654
CMY1105	*8	0.4135	2017-12-22	1718	1718_ONE113	Onetahi	1	NA	NA	NA	NA	NA	NA
CMY1113	*189	0.2164	2017-12-22	1718	1718_ONE115	Onetahi	1	NA	NA	NA	NA	NA	NA
CMY1384	*62 - *53	0.2405 - 0.2121	2018-02-17	1718	1718_ONE197	Onetahi	3 (2 - 1)	100	89	3	8	0.92	0.967391
CMY1384	*62	0.2405	2018-03-06	1718	1718_ONE207	Onetahi	2	105	91	1	13	0.87619	0.98913
CMY1101	*3	0.0234	2017-11-12	1718	1718_ONE32	Onetahi	1	NA	NA	NA	NA	NA	NA
CMY1384	*62	0.2405	2017-11-21	1718	1718_ONE52	Onetahi	1	125	119	1	5	0.96	0.991667
CMY1104	*3	0.6698	2017-11-30	1718	1718_ONE70	Onetahi	1	NA	NA	NA	NA	NA	NA
CMY1101	*3	0.0234	2017-12-02	1718	1718_ONE73	Onetahi	1	NA	NA	NA	NA	NA	NA
CMY2419	*53	0.3907	2019-01-02	1819	1819_HONU19	Honuea	2	67	53	5	9	0.865672	0.913793
CMY2419	*53	0.3907	2019-01-02	1819	1819_HONU20	Honuea	1	74	47	10	17	0.77027	0.824561
CMY2419	*53	0.3907	2019-02-18	1819	1819_HONU28	Honuea	2	61	56	0	5	0.918033	1
CMY2419	*53	0.3907	2018-12-19	1819	1819_ONE18	Onetahi	2	56	23	30	3	0.946429	0.433962
CMY2416	*53	-0.1945	2018-12-01	1819	1819_TIA14	Tiaraunu	1	50	41	0	9	0.82	1
CMY2417	*57	-0.2543	2019-01-02	1819	1819_TIA38	Tiaraunu	1	65	62	0	3	0.953846	1
CMY2416	*53	-0.1945	2019-01-09	1819	1819_TIA42	Tiaraunu	1	66	62	0	4	0.939394	1
CMY2417	*57	-0.2543	2019-01-13	1819	1819_TIA43	Tiaraunu	2	84	75	2	7	0.916667	0.974026
CMY2416	*53	-0.1945	2019-01-12	1819	1819_TIA44	Tiaraunu	1	98	93	1	4	0.959184	0.989362
CMY2416	*53	-0.1945	2019-01-20	1819	1819_TIA49	Tiaraunu	3	66	58	2	6	0.909091	0.966667
CMY2417	*57	-0.2543	2019-01-25	1819	1819_TIA52	Tiaraunu	1	75	72	1	2	0.973333	0.986301
CMY2416	*53	-0.1945	2019-02-01	1819	1819_TIA56	Tiaraunu	2	59	53	1	5	0.915254	0.981481
CMY2417	*57	-0.2543	2019-02-04	1819	1819_TIA57	Tiaraunu	2	85	75	4	6	0.929412	0.949367
CMY2745	*51	-0.0642	2019-12-30	1920	1920_HORO123	Oroatera	2	48	45	3	0	1	0.9375
CMY2745	*51	-0.0642	2020-01-11	1920	1920_HORO137	Oroatera	2	93	85	5	3	0.967742	0.944444
CMY2745	*51	-0.0642	2019-10-07	1920	1920_HORO27	Oroatera	3	78	73	5	0	1	0.935897
CMY2730	*10	-0.0446	2019-11-09	1920	1920_ONE14	Onetahi	2	83	65	5	13	0.843373	0.928571
CMY2744	*168	0.1149	2019-11-30	1920	1920_ONE18	Onetahi	1	55	54	0	1	0.981818	1
CMY2743	*36	0.2003	2020-02-18	1920	1920_ONE26	Onetahi	31	67	26	10	31	0.537313	0.722222
CMY2745	*51	-0.0642	2019-11-13	1920	1920_ORO65	Oroatera	1	92	89	1	2	0.978261	0.988889
CMY2730	*10	-0.0446	2019-08-24	1920	1920_RIM1	Rimatu'u	1	79	69	3	7	0.911392	0.958333
CMY2734	*10	0.272	2019-12-22	1920	1920_TIA145	Tiaraunu	5	NA	NA	NA	NA	NA	NA
CMY2734	*10	0.272	2019-12-30	1920	1920_TIA166	Tiaraunu	3	99	75	3	21	0.787879	0.961538
CMY2734	*10	0.272	2019-10-04	1920	1920_TIA4	Tiaraunu	1	77	69	3	5	0.935065	0.958333
CMY2734	*10	0.272	2019-11-11	1920	1920_TIA51	Tiaraunu	1	97	92	2	3	0.969072	0.978723
CMY2743	*36	0.2003	2019-12-04	1920	1920_TIA94	Tiaraunu	3	82	74	5	3	0.963415	0.936709
CMY3476	*40	0.174	2020-09-25	2021	2021_HONU5'	Honuea	3	74	64	4	6	0.918919	0.941176
CMY3477	*112	-0.0635	2020-12-15	2021	2021_HORO182	Oroatera	6	117	108	4	5	0.957265	0.964286
CMY3477	*112	-0.0635	2021-01-10	2021	2021_HORO227	Oroatera	3	94	92	0	2	0.978723	1
CMY3477	*112	-0.0635	2021-01-22	2021	2021_HORO238	Oroatera	2	93	87	1	5	0.946237	0.988636
CMY3493	*236	-0.1471	2021-01-04	2021	2021_ONE106	Onetahi	1	50	33	0	17	0.66	1
CMY3478	*95	-0.0882	2021-01-17	2021	2021_ONE120	Onetahi	2	103	99	0	4	0.961165	1
CMY3493	*236	-0.1471	2021-01-17	2021	2021_ONE121	Onetahi	2	62	38	1	23	0.629032	0.974359
CMY3467	*76	-0.1842	2020-10-01	2021	2021_ONE16	Onetahi	3	91	80	2	9	0.901099	0.97561
CMY3468	*337 - *97	0.0442 - -0.18	2020-10-07	2021	2021_ONE17	Onetahi	20 (13 - 7)	91	82	0	9	0.901099	1
CMY3467	*76	-0.1842	2020-10-16	2021	2021_ONE22	Onetahi	1	107	103	1	3	0.971963	0.990385
CMY3476	*40	0.174	2020-09-09	2021	2021_ONE3	Onetahi	7	78	64	0	14	0.820513	1
CMY3467	*76	-0.1842	2020-09-10	2021	2021_ONE4	Onetahi	1	82	49	2	31	0.621951	0.960784
CMY3467	*76	-0.1842	2020-11-12	2021	2021_ONE44	Onetahi	2	57	42	2	13	0.77193	0.954545
CMY3468	*97	-0.18	2020-11-13	2021	2021_ONE46	Onetahi	2	91	44	2	45	0.505495	0.956522
CMY3478	*95	-0.0882	2020-11-20	2021	2021_ONE52	Onetahi	2	98	92	2	4	0.959184	0.978723
CMY3493	*236	-0.1471	2020-11-27	2021	2021_ONE70	Onetahi	1	55	44	0	11	0.8	1
CMY3493	*236	-0.1471	2020-12-09	2021	2021_ONE79	Onetahi	1	61	44	0	17	0.721311	1
CMY3478	*95	-0.0882	2020-10-29	2021	2021_ONE94	Onetahi	1	63	51	1	11	0.825397	0.980769
CMY3478	*95	-0.0882	2020-12-24	2021	2021_ONE97	Onetahi	2	91	76	12	3	0.967033	0.863636
